# Supplementary material for: Exhausted CD4+ T Cells during Malaria Exhibit Reduced mTORc1 Activity Correlated with Loss of T-bet Expression
Source: J Immunol. 2020 Aug 17;205(6):1608–19. doi: 10.4049/jimmunol.2000450 (PMC7477746; doi:10.4049/jimmunol.2000450)
Supplement: Data Supplement [file JI_2000450.zip]

Archive with 2 entries (2 files):
- JI_2000450_Supplemental_Figures_1.pdf
- manifest.xml
